# Supplementary material for: Direct metagenomics investigation of non-surgical hard-to-heal wounds: a review
Source: Ann Clin Microbiol Antimicrob. 2024 May 3;23:39. doi: 10.1186/s12941-024-00698-z (PMC11069288; doi:10.1186/s12941-024-00698-z)
Supplement: Supplementary file 2 — Supplementary Material 2 [file 12941_2024_698_MOESM2_ESM.xlsx]

## Sheet: Feuil1
Reference	Sample type	Total samples	mNGS procedure	Database	Prognosis	Phulum	Genus	Speices
(Zou et al., 2020)	Bone biopsy	28	16s metagenomics	Ribosome Database Project database	Diabetic foot osteomyelitis	Actinobacteria, Firmicutes (G+), BacteroidetesFusobacteria, Proteobacteria (G-)	Dialister, Prevotella, Halomonas, Citrobacter, Fusobacterium, Veillonella, Pseudomonas, Bacteroides Klebsiella, Porphyromonas, BradyrhizobiumProvidencia (G-); Streptococcus, Anaerococcus, Staphylococcus, Enterococcus, Finegoldia, Corynebacterium (G+)	Prevotella denticola, Klebsiella pneumoniae, Veillonella parvula. Prevotella intermedia, Thielavia terrestris, Yersinia enterocolitica, Prevotella jejuni, Prevotella fusca, Bacteroides fragilis, Proteus vulgaris.
(Moon et al., 2021)	Bone and soft tissues	54	16s metagenomics	NCBI 16S bacterial database	Diabetic foot infections		Prevotella, Bacteroides, Streptococcus, Anaerococcus, Enterobacter, Pseudomonas, Staphylococcus, Parvimonas, Proteus, Achromobacter, Aeromonas, Corynebacterium, Enterococcus, Escherichia, Finegoldia, Fusobacterium, Klebsiella, Lactobacillus, Morganella, Peptoniphilus, Serratia
(Jnana et al., 2020)	Swab	122	16s metagenomics	BacDive database	Diabetic wounded	Proteobacteria, Firmicutes, Actinobacteria, Bacteroidetes	Alcaligenes and Pseudomonas, Achromobacter, Bacillus, Burkholderia, Corynebacterium, Staphylococcus, Acinetobacter, Methylobacterium, streptococcus
(Saeb et al., 2021)	Swab	38	16s metagenomics	Greengenes, MicroSEQ ID 16S rRNA	neuropathic or neuroischaimic DFU		Acinetobacter, Actinomyces, Brevibacterium, Corynebacterium, Dermabacter, Enterococcus, Klebsiella, Proteus, Pseudomonas, Serratia, Staphylococcus, and Streptococcus
(Park et al., 2019)	Biopsy and skin swab	20	16s Metagenomics	EzTaxon-e database	diabetic foot wound	Firmicutes	Bacteroidetes, Prevotella, Peptoniphilus, Porphyromonas, Dialister, Streptococcus, Anaerococcus, Lactobacillus, Finegoldia
(Kalan et al., 2021)	Levine’s swab	100	Shotgun metagenomics	NCBI Microbial database,	Diabetiv foot ulcer		Staphylococcus, Corynebacterium, Pseudomonas, Streptococcus	S. aureus, S. pettenkoferi, S. epidermidis, S. simulans, S. lugdunensis. Corynebacterium striatum, C. jeikeium, C. amycolatum, C. pseudogenitalium, C. tuberculostearicum, C. resistens, P. aeruginosa, P. alcaliphila, P. aeruginosa, S. agalactiae, S. dysgalactiae, S. anginosus
(Gardiner et al., 2017)	Swab	8	16s metagenomics	Greengenes,	Old foot ulcer	[Thermi], Actinobacteria, Bacteroidetes, Firmicutes, Fusobacteria, Proteobacteria	Ruminococcus, Actinomyces, Bacteroides, Brevibacterium, Clostridium, Corynebacterium, Deinococcus, Devosia, Dietzia, Fusobacterium, Jeotgalicoccus, Lactobacillus, Megamonas, Methylobacterium, Methylopila, Neisseria, Paracoccus, Phascolarctobacterium, Phenylobacterium, Porphyromonas, Prevotella, Rheinheimera, Rubellimicrobium, Rubrobacter, Sphingobacterium, Sphingomonas, Spirosoma, Staphylococcus,…	Neisseria subflava, Lactobacillus iners, Clostridium hiranonis, Corynebacterium kroppenstedtii
(Malone et al., 2017)	Tissue specimens	39	16s metagenomics	SILVA,	Infected diabetic foot ulcer	Firmicutes	Staphylococcus, Corynebacterium, Finegoldia, Peptoniphilus, Acinetobacter, Anaerococcus, Streptococcus, Enterobacter, Proteus, Prevotella, Haemophilus, Blastocatella, Pseudomonas, Porphymonas	Staphylococcus aureusa, Staphylococcus pettenkoferia, Corneybacterium striatum, Acinetobacter baumannii, Streptococcus agalactiae, Blastocatella fastidiosa, Pseudomonas aeruginosa
(Chen et al., 2021)	DFU tissue	8	Shotgun metagenomics	In house microbial database	Infected diabetic foot ulcer	Firmicutes	Aerococcus, Alloprevotella, Alterileibacterium, Anaerococcus, Atopobium, Bacteroides, Bulleidia, Campylobacter, Clostridium, Coprobacter, Criibacterium, Eggerthia, Erysipelotrichaceae, Eubacterium, Ezakiella, Facklamia, Fenollaria, Filifactor, Finegoldia, Fusobacterium, Gemella, Gordonibacter, Hallella, Helcococcus, Kallipyga, Klebsiella, Lachnospiraceae, Lagierella, Levyella, Mageeibacillus, Mas…	Streptococcus anginosus, Prevotella timonensis, Prevotella disiens, Prevotella buccalis, Prevotella bergensis, Prevotella melaninogenica, Anaerococcus lactolyticus, Anaerococcus vaginalis, Peptoniphilus coxii, Peptoniphilus lacrimalis, Peptoniphilus harei Peptoniphilus urinimassiliensis, Finegoldia magna, Dialister micraerophilus, Porphyromonas bennonis, Campylobacter ureolyticus, Lachnoanaerobac…
(Suryaletha et al., 2018)	Swab	100	16s metagenomics	Greengenes	chronic diabetic ulcer	Firmicutes, Proteobacteria, Actinobacteria, Bacteroidetes, Acidobacteria, Gemmatimonadetes, Chloroflexi	Cetobacterium, Anaerococcus, Myroides, Streptococcus, Corynebacterium, Helcococcus, Granulicatella, Facklamia, Finegoldia, Parvimonas, Peptostreptococcus, Veillonella, Prevotella, Trabulsiella, Bacteroides, Oribacterium, Vagococcus, Candidatus Flomobacter, Peptococcus, Aclanivorax, Filifactor, Facklamia, Veillonella, Paracoccus, Clostridium, Esherichia, Candidatus solibacter, Mogibacterium, Morga…
(Mudrik-Zohar et al., 2022)	Biopsy	31	16s metagenomics and shotgun metagenomic	SILVA	Infected diabetic foot ulcer	Firmicutes	Bacteroides, Bifidobacterium, Campylobacter, Clostridium, Dialister, Eggerthella, Eikenella, Flavonifractor, Fusobacterium, Intestinimonas, Lachnoclostridium, Lactobacillus, Mobiluncus, Moraxella, Ornithobacterium, Parabacteroides, Peptoniphilus, Prevotella, Proteus, Pseudomonas, Roseburia, Streptococcus, Veillonella	Bacteroides caccae, Bacteroides thetaiotaomicron, Bifidobacterium longum, Campylobacter ureolyticus, Clostridium bolteae, Dialister pneumosintes, Eggerthella lenta, Eikenella corrodens, Flavonifractor plautii, Fusobacterium nucleatum, Intestinimonas butyriciproducens, Lactobacillus rhamnosus, Mobiluncus curtisii, Moraxella osloensis, Ornithobacterium inotracheale, Parabacteroides distasonis, Prev…
(Wolcott et al., 2016)	NA	2.963	16s metagenomics	16s Classified sequences database	Decubitus ulcer, Diabetic foot ulcer, Leg Venous ulcer		Staphylococcus, Pseudomonas, Corynebacterium, Streptococcus, Enterococcus, Finegoldia, Anaerococcus, Stenotrophomonas, Prevotella, Acinetobacter, Serratia, Bacteroides, Peptoniphilus, Enterobacter, Delftia, Propionibacterium, Proteus, Fusobacterium, Flavobacterium	Staphylococcus aureus, Staphylococcus epidermidis, Pseudomonas aeruginosa, Stenotrophomonas maltophilia, Enterococcus faecalis, Corynebacterium striatum, Staphylococcus haemolyticus, Propionibacterium acnes, Corynebacterium tuberculostearicum, Anaerococcus vaginalis, Staphylococcus lugdunensis, Delftia acidovorans, Streptococcus agalactiae, Acinetobacter baumannii, Proteus mirabilis, Streptococcu…
(Yang et al., 2022)	Tissue sample	1	Shotgun metagenomics	NCBI microbial reference genomes	Diabetic foot ulcer		Staphylococcus, Pseudomonas, Candida	Pseudomonas aeruginosa, Candida tropicalis, EBV, Staphylococcus epidermidis,
(Wolcott et al., 2009)	Ulcer debris	40	16s metagenomics	NCBI 16S bacterial database	Venous leg ulcers		Bacteroides, Staphylococcus, Corynebacterium, Finegoldia, Serratia, Streptococcus, Peptoniphilus, Prevotella, Escherichia, Anaerococcus, Pseudomonas, Propionibacterium, Petrimonas, Actinomyces, Desulfovibrio, Proteus, Helcococcus, Lactobacillus, Porphyromonas, Oligella, Morganella, Nocardioides, Campylobacter, Arthrobacter, Alistipes, Peptostreptococcus, Fastidiosipila, Fusobacterium, Riemerella,…	Staphylococcus aureus, Finegoldia magna, Serratia marcescens, Peptoniphilus harei, Escherichia coli, Anaerococcus prevotii, Pseudomonas aeruginosa, Propionibacterium acnes, Staphylococcus auricularis, Prevotella bryantii, Anaerococcus vaginalis, Staphylococcus haemolyticus, Staphylococcus capitis, Streptococcus agalactiae, Porphyromonas somerae, Prevotella marshii, S Actinomyces europaeu	Candida albicans, Candida glabrata and Aspergillus spp
(Choi et al., 2021)	DFU biopsy	30	16s metagenomics	NCBI 16S bacterial database	Infected diabetic foot ulcer		Finegoldia, Staphylococcus, Anaerococcus, Peptoniphilus, Parvimonas, Enterococcus, Streptococcus, Gemella, Lactobacillus, Corynebacterium, Atopobium, Klebsiella, Prevotella, Escherichia, Morganella, Proteus	Finegoldia magna, Staphylococcus aureus, Anaerococcus vaginalis, Anaerococcus obsiensis, Peptoniphilus harei, Anaerococcus lactolyticus, Parvimonas micra, Enterococcus faecalis, Streptococcus agalactiae, Streptococcus mitis, Streptococcus oralis, Anaerococcus hydrogenalis, Gemella spp, Streptococcus anginosis, Staphylococcus intermedius, Lactobacillus gasseri, Corynebacterium striatum, Lactobacil…
(Radzieta et al., 2021)	Tissue biopsy	26	Shotgun metagenomics	ChocoPhlAn database (NCBI)	Diabetic foot ulcer		Achromobacter, Acinetobacter, Actinobaculum, Actinomyces, Alloprevotella, Anaerococcus, Arcanobacterium, Atopobium, Bacteroides, Bifidobacterium, Brevibacterium, Brevundimonas, Campylobacter, Citrobacter, Clostridiales, Clostridium, Comamonas, Coprobacillus, Corynebacterium, Dermabacter, Dialister, Dietzia, Dolosigranulum, Eggerthella, Eikenella, Enhydrobacter, Enterococcus, Escherichia, Finegold…	Actinobaculum massiliense, Actinobaculum schaalii, Actinomyces europaeus, Actinomyces neuii, Actinomyces odontolyticus, Actinomyces turicensis, Arcanobacterium haemolyticum, Varibaculum cambriense, Brevibacterium massiliense, Corynebacterium accolens, Corynebacterium amycolatum, Corynebacterium aurimucosum, Corynebacterium jeikeium, Corynebacterium pseudogenitalium, Corynebacterium resistens, Cor…
(Dunyach-Remy et al., 2021)	Deep tissue biopsy	24	16s metagenomics	Greengenes	Decubitus ulcer	Actinobacteria, Bacteroidetes, Firmicutes, Fusobacteria, Proteobacteria, [Thermi], Synergistetes, Verrucomicrobia	Corynebacterium, Dermabacter, Atopobium, Porphyromonas, Staphylococcus, Enterococcus, Lactobacillus, Streptococcus, Clostridium, Peptococcus, Dialister, Anaerococcus, Finegoldia, Parvimonas, Peptoniphilus, sporobacterium, Fusobacterium, Sphingomonas, Acidovorax, Tepidimonas, Escherichia, Klebsiella, Proteus, Acinetobacter, Pseudomonas

## Sheet: Feuil2
(Zou et al., 2020)	(Kalan et al., 2021)	(Gardiner et al., 2017)	(Malone et al., 2017)	(Chen et al., 2021)	(Mudrik-Zohar et al., 2022)	(Wolcott et al., 2016)	(Yang et al., 2022)	(Wolcott et al., 2009)	(Choi et al., 2021)	(Radzieta et al., 2021)
										Achromobacter xylosoxidans
										Acinetobacter junii
										Actinobaculum massiliense
Prevotella denticola	Staphylococcus aureus	Neisseria subflava	Staphylococcus aureusa	Streptococcus anginosus	Bacteroides caccae	Staphylococcus aureus	Pseudomonas aeruginosa	Staphylococcus aureus	Finegoldia magna	Actinobaculum schaalii
Klebsiella pneumoniae	Staphylococcus pettenkoferi	Lactobacillus iners	Staphylococcus pettenkoferia	Prevotella timonensis	Bacteroides thetaiotaomicron	Staphylococcus epidermidis	Candida tropicalis	Finegoldia magna	Staphylococcus aureus	Actinomyces europaeus
Veillonella parvula	Staphylococcus epidermidis	Clostridium hiranonis	Corneybacterium striatum	Prevotella disiens	Bifidobacterium longum	Pseudomonas aeruginosa	EBV	Serratia marcescens	Anaerococcus vaginalis	Actinomyces neuii
Prevotella intermedia	Staphylococcus simulans	Corynebacterium kroppenstedtii	Acinetobacter baumannii	Prevotella buccalis	Campylobacter ureolyticus	Stenotrophomonas maltophilia	Staphylococcus epidermidis	Peptoniphilus harei	Anaerococcus obsiensis	Actinomyces odontolyticus
Thielavia terrestris	Staphylococcus lugdunensis. Corynebacterium striatum		Streptococcus agalactiae	Prevotella bergensis	Clostridium bolteae	Enterococcus faecalis		Escherichia coli	Peptoniphilus harei	Actinomyces turicensis
Yersinia enterocolitica	Corynebacterium jeikeium		Blastocatella fastidiosa	Prevotella melaninogenica	Dialister pneumosintes	Corynebacterium striatum		Anaerococcus prevotii	Anaerococcus lactolyticus	Anaerococcus hydrogenalis
										Anaerococcus lactolyticus
										Anaerococcus obesiensis
										Anaerococcus prevotii
										Anaerococcus tetradius
										Anaerococcus vaginalis
										Arcanobacterium haemolyticum
Prevotella jejuni	Corynebacterium amycolatum		Pseudomonas aeruginosa	Anaerococcus lactolyticus	Eggerthella lenta	Staphylococcus haemolyticus		Pseudomonas aeruginosa	Parvimonas micra	Atopobium parvulum
				Staphylococcus aureus	Roseburia hominis	Staphylococcus pettenkoferi			Klebsiella spp	Bacteroides fragilis
				Klebsiella pneuminiae	Streptococcus oralis	Staphylococcus lugdunensis			Prevotella buccalis	Bacteroides pyogenes
					Veillonella atypica	Enterobacter hormaechei			Prevotella bivia	Bacteroides thetaiotaomicron
					Veillonella parvula	Prevotella bivia			Prevotella disiens	Bifidobacterium breve
				Lachnospiraceae bacterium	Proteus mirabilis	Ralstonia pickettii			Corynebacterium tuberculostearicum	Bifidobacterium dentium
				Enterococcus faecalis	Pseudomonas aeruginosa	Fusobacterium nucleatum			Atopobium spp	Brevibacterium massiliense
Bacteroides fragilis	Corynebacterium tuberculostearicum			Peptoniphilus coxii	Flavonifractor plautii	Corynebacterium tuberculostearicum		Staphylococcus auricularis	Streptococcus agalactiae	Campylobacter ureolyticus
										Citrobacter freundii
										Clostridiales bacterium
										Clostridium citroniae
										Clostridium clostridioforme
										Clostridium hathewayi
										Clostridium ramosum
										Corynebacterium accolens
Proteus vulgaris.	Corynebacterium resistens			Peptoniphilus lacrimalis	Fusobacterium nucleatum	Anaerococcus vaginalis		Prevotella bryantii	Streptococcus mitis	Corynebacterium amycolatum
	Pseudomonas aeruginosa			Peptoniphilus harei	Intestinimonas butyriciproducens	Staphylococcus lugdunensis		Anaerococcus vaginalis	Streptococcus oralis	Corynebacterium aurimucosum
	Pseudomonas alcaliphila			Peptoniphilus urinimassiliensis	Lactobacillus rhamnosus	Delfti		Staphylococcus haemolyticus	Anaerococcus hydrogenalis	Corynebacterium jeikeium
	Pseudomonas aeruginosa			Finegoldia magna	Mobiluncus curtisii	acidovorans		Staphylococcus capitis	Gemella spp	Corynebacterium pseudogenitalium
	Streptococcus agalactiae			Dialister micraerophilus	Moraxella osloensis	Streptococcus agalactiae		Streptococcus agalactiae	Streptococcus anginosis	Corynebacterium resistens
	Streptococcus dysgalactiae			Porphyromonas bennonis	Ornithobacterium inotracheale	Acinetobacter baumannii		Porphyromonas somerae	Staphylococcus intermedius	Corynebacterium striatum
	Streptococcus anginosus			Campylobacter ureolyticus	Parabacteroides distasonis	Proteus		Prevotella marshii	Lactobacillus gasseri	Corynebacterium tuberculostearicum
				Lachnoanaerobaculum saburreum	Prevotella bivia	mirabilis		Actinomyces europaeu	Corynebacterium striatum	Dialister micraerophilus
										Dolosigranulum pigrum
										Eikenella corrodens
										Enhydrobacter aerosaccus
										Enterococcus faecalis
										Enterococcus faecium
										Escherichia coli
										Finegoldia magna
										Fusobacterium nucleatum
										Fusobacterium russii
										Gemella morbillorum
										Granulicatella adiacens
										Haemophilus parainfluenzae
										Helcococcus kunzii
										Lactobacillus gasseri
										Morganella morganii
										Murine osteosarcoma virus
										Parvimonas micra
										Pasteurella dagmatis
										Peptoniphilus harei
										Peptoniphilus lacrimalis
										Peptoniphilus rhinitidis
										Peptostreptococcus anaerobius
										Peptostreptococcus stomatis
										Porcine type C oncovirus
										Porphyromonas asaccharolytica
					Veillonella rodentium	Corynebacterium jeikeium			Prevotella sp	Porphyromonas bennonis
						Bacteroides fragilis			Escherichia coli	Porphyromonas somerae
						Flavobacterium succinicans			Morganella morganii	Porphyromonas uenonis
									Proteus mirabilis	Prevotella bergensis
										Prevotella bivia
										Prevotella buccalis
										Prevotella melaninogenica
										Prevotella nigrescens
										Prevotella oris
										Prevotella timonensis
										Propionibacterium acnes
				Varibaculum cambriense	Prevotella denticola	Streptococcus salivarius			Lactobacillus iners	Propionimicrobium lymphophilum
				Veillonellaceae bacterium	Prevotella fusca	Serratia nematodiphila			Lactobacillus crispatus	Proteus mirabilis
										Pseudomonas aeruginosa
										Rhodopseudomonas palustris
										Solobacterium moorei
										Staphylococcus aureus
										Staphylococcus capitis
										Staphylococcus epidermidis
										Staphylococcus haemolyticus
										Staphylococcus hominis
										Staphylococcus lugdunensis
										Staphylococcus pettenkoferi
										Staphylococcus simulans
										Streptococcus agalactiae
										Streptococcus constellatus
										Streptococcus dysgalactiae
										Streptococcus mitis oralis pneumoniae
										Tannerella forsythia
										Varibaculum cambriense
Prevotella fusca	Corynebacterium pseudogenitalium			Anaerococcus vaginalis	Eikenella corrodens	Propionibacterium acnes		Propionibacterium acnes	Enterococcus faecalis	Veillonella parvula
