# Supplementary material for: Direct metagenomics investigation of non-surgical hard-to-heal wounds: a review
Source: Ann Clin Microbiol Antimicrob. 2024 May 3;23:39. doi: 10.1186/s12941-024-00698-z (PMC11069288; doi:10.1186/s12941-024-00698-z)
Supplement: Supplementary file 3 — Supplementary Material 3 [file 12941_2024_698_MOESM3_ESM.xlsx]

## Sheet: Workflow
Reference	Country	Category	Sample type	Total samples	mNGS procedure	Sample preparation	sample preparation and DNA extraction	Sample enrichment	Targetted region	Library preparation	Sequencing Platform	Data analysis	Database
(Zou et al., 2020)	China	Prospective	Bone biopsy	28	16s metagenomics	No	DNA extraction kit (YiRui, ShenZhen, China)	No	V3-V4	PE250 sequencing protocol (Illumina)	Miseq illumina	MicroPITA software	Ribosome Database Project database
(Moon et al., 2021)	South Korea	Prospective	Bone and soft tissues	54	16s metagenomics	No	PureLink Genomic DNA Mini Kit (Invitrogen, Carls- bad, CA)	No	full length of 16S	Rapid Barcoding Sequencing Kit (SQK-RBK004; ONT)	Oxford Nanopore MinION	Metrichor/EPI2ME platform	NCBI 16S bacterial database
(Jnana et al., 2020)	India	Prospective	Swab	122	16s metagenomics	NA	phenol-chloroform protocol	NA	V2, V3, V4, V67, V8, and V9	Ion Xpress Barcode Adapters (Ion Torrent)	Ion Torrent	QIIME, MicroSEQ 16S Reference library v2013.1, IonReporter software (v5.2)	Greengenes v13.5; BacDive database
(Saeb et al., 2021)	Saudi Arabia	Retrospective	Swab	38	16s metagenomics	One hour incubation at 37°C with shaking, and TissueLyser (Qiagen)	Maxwell® 16 Cell DNA kits, Promega, Madison, WI, USA	No	V2-4-8 and V3-6, 7-9	16S Ion Metagenomics Kit ™ (Thermo Fisher Scientific, Waltham, MA)	Ion PGM (Thermo Fisher Scientific)	Ion Reporter Software	Greengenes, MicroSEQ ID 16S rRNA
(Park et al., 2019)	South Korea	Retrospective	Biopsy and skin swab	20	16s Metagenomics	No	RNeasy PowerMicrobiome kit (Qiagen, Hilden, Germany)	DNeasy PowerClean Pro clean-up kit (Qiagen),	V1-V3	Nextera XT index kit (Illumina)	Illumina Miseq	CLC genomic workbench	EzTaxon-e database
(Kalan et al., 2021)	USA	Prospective	Levine’s swab	100	Shotgun metagenomics	NA	PureLink Genomic DNA Mini Kit (Invitrogen)	NEBNext Microbiome DNA Enrichment kit (New England Biolabs)	No target	NexteraXT Library Preparation Kit (Illumina)	HiSeq 4000	in-house K-mer based algorithm refined, CosmosID, SUPERFOCUS software,	Microbial database,
(Gardiner et al., 2017)	Australia	Prospective	Swab	8	16s metagenomics	bead beating tube	BioStic DNA extraction kit (MO BIO Laboratories, Carlsbad, CA, USA)	No	V4	NexteraXT DNA Library Preparation Kit (Illumina)	Illumina Miseq	USEARCH v 1.8.1, QIIME, UCLUST method	Greengenes,
(Malone et al., 2017)	Australia	Retrospective	Tissue specimens	39	16s metagenomics	No	Mo Bio PowerBiofilm DNA isolation kit (Mo Bio Cat)	No	V4	Q5 Hot Start High-Fidelity protocol and Nextera XT Index Kit (Illumina)	Illimina Miseq	CLC genomics workbench version 8.5.1	SILVA,
(Chen et al., 2021)	China	Retrospective	DFU tissue	8	Shotgun metagenomics	No	DNeasy Blood and Tissue Kit (Qiagen, 69504, Shenzhen, China)	No	No target	MGIEasy (MGIEasy universal DNA library prep kit)	BGISEQ platform	No	No
(Suryaletha et al., 2018)	India	Retrospective	Swab	100	16s metagenomics	No	Wizard Genomic DNA Purification kit (Promega, Madison, Wisconsin)	No	V3	Phusion Hot Start DNA Polymerase (Biolabs), Nextera XT Index Kit (Illumina)	Miseq illumina	PyNAST, RDP classifier	Greengenes
(Mudrik-Zohar et al., 2022)	Israel	Prospective	Biopsy	31	16s metagenomics and shotgun metagenomic	No	DNeasy PowerBiofilm Kit (Qiagen)	NEBNext Microbiome DNA Enrichment Kit (New-England Biolabs, USA)	V4	Nextera XT Index Kit (Illumina)	Illumina MiniSeq, Illumina NextSeq 500	QIIME2	SILVA
(Wolcott et al., 2016)	USA	Retrospective	Sharp debridement	2963	16s metagenomics	TissueLyser (Qiagen)	NA	No	V6, V3	HotStar- Taq master mix (Qiagen), Roche 454 protocols	Roche 454 platform	USEARCH UPARSE OTU selection algorithm	16s Classified sequences
(Yang et al., 2022)	Taiwan	Prospective	Tissue sample	1	Shotgun metagenomics	Grind and vortex for 30 minutes at 3000 rpm with 1 g of 0.5 mm glass beads.	DNeasy Blood and Tissue Kit (Qiagen)	End-repaired adapter and polymerase chain reaction amplification	No target	MGIEasy FS DNA Library Prep Kit (MGI)	DNBSeq-G50 platform	BWA	NCBI microbial reference genomes (RefSeq)
(Wolcott et al., 2009)	USA	Prospective	Ulcer debris	40	16s metagenomics	centrifugation at 14,000 rpm for 30 s and resuspended in 500 μl RLT buffer (Qiagen), 5 mm steel bead (Qiagen), 500 μl sterile 0.1 mm glass beads, TissueLyser (Qiagen), and run at 30 Hz for 5 min.	QIAamp DNA Mini Kit (Qiagen)	No	tag-encoded FLX and Titanium amplicon pyrosequencing and	tag-encoded FLX and Titanium amplicon pyrosequencing (Roche)	Roche/454 GS FLX Titanium platform	NET and C# analysis pipeline with BLASTn	NCBI Bacterial database.
(Choi et al., 2021)	USA	Prospective	DFU biopsy	30	16s metagenomics	NA	NA	NA	NA	Ion Torrent platform	Ion Torrent platform	USearch7	GenBank database
(Radzieta et al., 2021)	Australia	Prospective	DFU biopsy	26	Shotgun metagenomics	TissueRuptor II homogoniser (Qiagen) and vortex for 10 s.	Zymo host zero microbial DNA kit (Zymo Research)	No	No target	Illumina Nextera DNA Flex Kit (Illumina)	HiSeq 2500	Humann2 pipeline,	ChocoPhlAn database (NCBI)
Dunyach-Remy et al., 2021	France	Prospective	deep tissue biopsy	24	16S metagenomics	proteinase K at 56 °C for 3 h + MagNA Lyser (60s)	EZ1 DNA Tissue kit (Qiagen)	No	V3-V4 region	Illumina Nextera V2	Illumina Miseq	Uclust v1.2.22q, V2.2 method of RDP	Greengenes version 13-8

## Sheet: Feuil1
Reference	Country	Category	Sample type	Total samples	mNGS procedure	Sample preparation	sample preparation and DNA extraction	Sample enrichment	Targetted region	Library preparation	Sequencing Platform	Data analysis	Database
(Wolcott et al., 2009)	USA	Prospective	Ulcer debris	40	16s metagenomics	centrifugation at 14,000 rpm for 30 s and resuspended in 500 μl RLT buffer (Qiagen), 5 mm steel bead (Qiagen), 500 μl sterile 0.1 mm glass beads, TissueLyser (Qiagen), and run at 30 Hz for 5 min.	QIAamp DNA Mini Kit (Qiagen)	No	tag-encoded FLX and Titanium amplicon pyrosequencing and	tag-encoded FLX and Titanium amplicon pyrosequencing (Roche)	Roche/454 GS FLX Titanium platform	NET and C# analysis pipeline with BLASTn	NCBI Bacterial database.
(Wolcott et al., 2016)	USA	Retrospective	Sharp debridement	2963	16s metagenomics	TissueLyser (Qiagen)	NA	No	V6, V3	HotStar- Taq master mix (Qiagen), Roche 454 protocols	Roche 454 platform	USEARCH UPARSE OTU selection algorithm	16s Classified sequences
(Gardiner et al., 2017)	Australia	Prospective	Swab	8	16s metagenomics	bead beating tube	BioStic DNA extraction kit (MO BIO Laboratories, Carlsbad, CA, USA)	No	V4	NexteraXT DNA Library Preparation Kit (Illumina)	Illumina Miseq	USEARCH v 1.8.1, QIIME, UCLUST method	Greengenes,
(Malone et al., 2017)	Australia	Retrospective	Tissue specimens	39	16s metagenomics	No	Mo Bio PowerBiofilm DNA isolation kit (Mo Bio Cat)	No	V4	Q5 Hot Start High-Fidelity protocol and Nextera XT Index Kit (Illumina)	Illimina Miseq	CLC genomics workbench version 8.5.1	SILVA,
(Suryaletha et al., 2018)	India	Retrospective	Swab	100	16s metagenomics	No	Wizard Genomic DNA Purification kit (Promega, Madison, Wisconsin)	No	V3	Phusion Hot Start DNA Polymerase (Biolabs), Nextera XT Index Kit (Illumina)	Miseq illumina	PyNAST, RDP classifier	Greengenes
(Park et al., 2019)	South Korea	Retrospective	Biopsy and skin swab	20	16s Metagenomics	No	RNeasy PowerMicrobiome kit (Qiagen, Hilden, Germany)	DNeasy PowerClean Pro clean-up kit (Qiagen),	V1-V3	Nextera XT index kit (Illumina)	Illumina Miseq	CLC genomic workbench	EzTaxon-e database
(Zou et al., 2020)	China	Prospective	Bone biopsy	28	16s metagenomics	No	DNA extraction kit (YiRui, ShenZhen, China)	No	V3-V4	PE250 sequencing protocol (Illumina)	Miseq illumina	MicroPITA software	Ribosome Database Project database
(Jnana et al., 2020)	India	Prospective	Swab	122	16s metagenomics	NA	phenol-chloroform protocol	NA	V2, V3, V4, V67, V8, and V9	Ion Xpress Barcode Adapters (Ion Torrent)	Ion Torrent	QIIME, MicroSEQ 16S Reference library v2013.1, IonReporter software (v5.2)	Greengenes v13.5; BacDive database
(Moon et al., 2021)	South Korea	Prospective	Bone and soft tissues	54	16s metagenomics	No	PureLink Genomic DNA Mini Kit (Invitrogen, Carls- bad, CA)	No	full length of 16S	Rapid Barcoding Sequencing Kit (SQK-RBK004; ONT)	Oxford Nanopore MinION	Metrichor/EPI2ME platform	NCBI 16S bacterial database
(Saeb et al., 2021)	Saudi Arabia	Retrospective	Swab	38	16s metagenomics	One hour incubation at 37°C with shaking, and TissueLyser (Qiagen)	Maxwell® 16 Cell DNA kits, Promega, Madison, WI, USA	No	V2-4-8 and V3-6, 7-9	16S Ion Metagenomics Kit ™ (Thermo Fisher Scientific, Waltham, MA)	Ion PGM (Thermo Fisher Scientific)	Ion Reporter Software	Greengenes, MicroSEQ ID 16S rRNA
(Kalan et al., 2021)	USA	Prospective	Levine’s swab	100	Shotgun metagenomics	NA	PureLink Genomic DNA Mini Kit (Invitrogen)	NEBNext Microbiome DNA Enrichment kit (New England Biolabs)	No target	NexteraXT Library Preparation Kit (Illumina)	HiSeq 4000	in-house K-mer based algorithm refined, CosmosID, SUPERFOCUS software,	Microbial database,
(Chen et al., 2021)	China	Retrospective	DFU tissue	8	Shotgun metagenomics	No	DNeasy Blood and Tissue Kit (Qiagen, 69504, Shenzhen, China)	No	No target	MGIEasy (MGIEasy universal DNA library prep kit)	BGISEQ platform	No	No
(Choi et al., 2021)	USA	Prospective	DFU biopsy	30	16s metagenomics	NA	NA	NA	NA	Ion Torrent platform	Ion Torrent platform	USearch7	GenBank database
(Radzieta et al., 2021)	Australia	Prospective	DFU biopsy	26	Shotgun metagenomics	TissueRuptor II homogoniser (Qiagen) and vortex for 10 s.	Zymo host zero microbial DNA kit (Zymo Research)	No	No target	Illumina Nextera DNA Flex Kit (Illumina)	HiSeq 2500	Humann2 pipeline,	ChocoPhlAn database (NCBI)
Dunyach-Remy et al., 2021	France	Prospective	deep tissue biopsy	24	16S metagenomics	proteinase K at 56 °C for 3 h + MagNA Lyser (60s)	EZ1 DNA Tissue kit (Qiagen)	No	V3-V4 region	Illumina Nextera V2	Illumina Miseq	Uclust v1.2.22q, V2.2 method of RDP	Greengenes version 13-8
(Mudrik-Zohar et al., 2022)	Israel	Prospective	Biopsy	31	16s metagenomics and shotgun metagenomic	No	DNeasy PowerBiofilm Kit (Qiagen)	NEBNext Microbiome DNA Enrichment Kit (New-England Biolabs, USA)	V4	Nextera XT Index Kit (Illumina)	Illumina MiniSeq, Illumina NextSeq 500	QIIME2	SILVA
(Yang et al., 2022)	Taiwan	Prospective	Tissue sample	1	Shotgun metagenomics	Grind and vortex for 30 minutes at 3000 rpm with 1 g of 0.5 mm glass beads.	DNeasy Blood and Tissue Kit (Qiagen)	End-repaired adapter and polymerase chain reaction amplification	No target	MGIEasy FS DNA Library Prep Kit (MGI)	DNBSeq-G50 platform	BWA	NCBI microbial reference genomes (RefSeq)
				3568
