# Supplementary material for: Direct metagenomics investigation of non-surgical hard-to-heal wounds: a review
Source: Ann Clin Microbiol Antimicrob. 2024 May 3;23:39. doi: 10.1186/s12941-024-00698-z (PMC11069288; doi:10.1186/s12941-024-00698-z)
Supplement: Supplementary file 5 — Supplementary Material 5 [file 12941_2024_698_MOESM5_ESM.xlsx]

## Sheet: Workflow
Reference	Country	Category	Sample type	Total samples	mNGS procedure	Sample preparation	sample preparation and DNA extraction	Sample enrichment	Targetted region	Library preparation	Sequencing Platform	Data analysis	Database
(Zou et al., 2020)	China	Prospective	Bone biopsy	28	16s metagenomics	No	DNA extraction kit (YiRui, ShenZhen, China)	No	V3-V4	PE250 sequencing protocol (Illumina)	Miseq illumina	MicroPITA software	Ribosome Database Project database
(Moon et al., 2021)	South Korea	Prospective	Bone and soft tissues	54	16s metagenomics	No	PureLink Genomic DNA Mini Kit (Invitrogen, Carls- bad, CA)	No	full length of 16S	Rapid Barcoding Sequencing Kit (SQK-RBK004; ONT)	Oxford Nanopore MinION	Metrichor/EPI2ME platform	NCBI 16S bacterial database
(Jnana et al., 2020)	India	Prospective	Swab	122	16s metagenomics	NA	phenol-chloroform protocol	NA	V2, V3, V4, V67, V8, and V9	Ion Xpress Barcode Adapters (Ion Torrent)	Ion Torrent	QIIME, MicroSEQ 16S Reference library v2013.1, IonReporter software (v5.2)	Greengenes v13.5; BacDive database
(Saeb et al., 2021)	Saudi Arabia	Retrospective	Swab	38	16s metagenomics	One hour incubation at 37°C with shaking, and TissueLyser (Qiagen)	Maxwell® 16 Cell DNA kits, Promega, Madison, WI, USA	No	V2-4-8 and V3-6, 7-9	16S Ion Metagenomics Kit ™ (Thermo Fisher Scientific, Waltham, MA)	Ion PGM (Thermo Fisher Scientific)	Ion Reporter Software	Greengenes, MicroSEQ ID 16S rRNA
(Park et al., 2019)	South Korea	Retrospective	Biopsy and skin swab	20	16s Metagenomics	No	RNeasy PowerMicrobiome kit (Qiagen, Hilden, Germany)	DNeasy PowerClean Pro clean-up kit (Qiagen),	V1-V3	Nextera XT index kit (Illumina)	Illumina Miseq	CLC genomic workbench	EzTaxon-e database
(Kalan et al., 2021)	USA	Prospective	Levine’s swab	100	Shotgun metagenomics	NA	PureLink Genomic DNA Mini Kit (Invitrogen)	NEBNext Microbiome DNA Enrichment kit (New England Biolabs)	No target	NexteraXT Library Preparation Kit (Illumina)	HiSeq 4000	in-house K-mer based algorithm refined, CosmosID, SUPERFOCUS software,	Microbial database,
(Gardiner et al., 2017)	Australia	Prospective	Swab	8	16s metagenomics	bead beating tube	BioStic DNA extraction kit (MO BIO Laboratories, Carlsbad, CA, USA)	No	V4	NexteraXT DNA Library Preparation Kit (Illumina)	Illumina Miseq	USEARCH v 1.8.1, QIIME, UCLUST method	Greengenes,
(Malone et al., 2017)	Australia	Retrospective	Tissue specimens	39	16s metagenomics	No	Mo Bio PowerBiofilm DNA isolation kit (Mo Bio Cat)	No	V4	Q5 Hot Start High-Fidelity protocol and Nextera XT Index Kit (Illumina)	Illimina Miseq	CLC genomics workbench version 8.5.1	SILVA,
(Chen et al., 2021)	China	Retrospective	DFU tissue	8	Shotgun metagenomics	No	DNeasy Blood and Tissue Kit (Qiagen, 69504, Shenzhen, China)	No	No target	MGIEasy (MGIEasy universal DNA library prep kit)	BGISEQ platform	No	No
(Suryaletha et al., 2018)	India	Retrospective	Swab	100	16s metagenomics	No	Wizard Genomic DNA Purification kit (Promega, Madison, Wisconsin)	No	V3	Phusion Hot Start DNA Polymerase (Biolabs), Nextera XT Index Kit (Illumina)	Miseq illumina	PyNAST, RDP classifier	Greengenes
(Mudrik-Zohar et al., 2022)	Israel	Prospective	Biopsy	31	16s metagenomics and shotgun metagenomic	No	DNeasy PowerBiofilm Kit (Qiagen)	NEBNext Microbiome DNA Enrichment Kit (New-England Biolabs, USA)	V4	Nextera XT Index Kit (Illumina)	Illumina MiniSeq, Illumina NextSeq 500	QIIME2	SILVA
(Wolcott et al., 2016)	USA	Retrospective	Sharp debridement	2963	16s metagenomics	TissueLyser (Qiagen)	NA	No	V6, V3	HotStar- Taq master mix (Qiagen), Roche 454 protocols	Roche 454 platform	USEARCH UPARSE OTU selection algorithm	16s Classified sequences
(Yang et al., 2022)	Taiwan	Prospective	Tissue sample	1	Shotgun metagenomics	Grind and vortex for 30 minutes at 3000 rpm with 1 g of 0.5 mm glass beads.	DNeasy Blood and Tissue Kit (Qiagen)	End-repaired adapter and polymerase chain reaction amplification	No target	MGIEasy FS DNA Library Prep Kit (MGI)	DNBSeq-G50 platform	BWA	NCBI microbial reference genomes (RefSeq)
(Wolcott et al., 2009)	USA	Prospective	Ulcer debris	40	16s metagenomics	centrifugation at 14,000 rpm for 30 s and resuspended in 500 μl RLT buffer (Qiagen), 5 mm steel bead (Qiagen), 500 μl sterile 0.1 mm glass beads, TissueLyser (Qiagen), and run at 30 Hz for 5 min.	QIAamp DNA Mini Kit (Qiagen)	No	tag-encoded FLX and Titanium amplicon pyrosequencing and	tag-encoded FLX and Titanium amplicon pyrosequencing (Roche)	Roche/454 GS FLX Titanium platform	NET and C# analysis pipeline with BLASTn	NCBI Bacterial database.
(Choi et al., 2021)	USA	Prospective	DFU biopsy	30	16s metagenomics	NA	NA	NA	NA	Ion Torrent platform	Ion Torrent platform	USearch7	GenBank database
(Radzieta et al., 2021)	Australia	Prospective	DFU biopsy	26	Shotgun metagenomics	TissueRuptor II homogoniser (Qiagen) and vortex for 10 s.	Zymo host zero microbial DNA kit (Zymo Research)	No	No target	Illumina Nextera DNA Flex Kit (Illumina)	HiSeq 2500	Humann2 pipeline,	ChocoPhlAn database (NCBI)
Dunyach-Remy et al., 2021	France	Prospective	deep tissue biopsy	24	16S metagenomics	proteinase K at 56 °C for 3 h + MagNA Lyser (60s)	EZ1 DNA Tissue kit (Qiagen)	No	V3-V4 region	Illumina Nextera V2	Illumina Miseq	Uclust v1.2.22q, V2.2 method of RDP	Greengenes version 13-8
(Johani et al., 2019)	Australia	Prospective	Bone biopsy	20	16s metagenomics	No	DNeasy PowerBiofilm Kit (Qiagen, Hilden, Germany)	No	V3-V4	Nextera XT 384 index kit (Illumina)	Illumina Miseq	UCLUST	SILVA version 128

## Sheet: Feuil1
Reference	Country	Category	Sample type	Total samples	mNGS procedure	Sample preparation	sample preparation and DNA extraction	Sample enrichment	Targetted region	Library preparation	Sequencing Platform	Data analysis	Database
(Wolcott et al., 2009)	USA	Prospective	Ulcer debris	40	16s metagenomics	centrifugation at 14,000 rpm for 30 s and resuspended in 500 μl RLT buffer (Qiagen), 5 mm steel bead (Qiagen), 500 μl sterile 0.1 mm glass beads, TissueLyser (Qiagen), and run at 30 Hz for 5 min.	QIAamp DNA Mini Kit (Qiagen)	No	tag-encoded FLX and Titanium amplicon pyrosequencing and	tag-encoded FLX and Titanium amplicon pyrosequencing (Roche)	Roche/454 GS FLX Titanium platform	NET and C# analysis pipeline with BLASTn	NCBI Bacterial database.
(Wolcott et al., 2016)	USA	Retrospective	Sharp debridement	2963	16s metagenomics	TissueLyser (Qiagen)	NA	No	V6, V3	HotStar- Taq master mix (Qiagen), Roche 454 protocols	Roche 454 platform	USEARCH UPARSE OTU selection algorithm	16s Classified sequences
(Gardiner et al., 2017)	Australia	Prospective	Swab	8	16s metagenomics	bead beating tube	BioStic DNA extraction kit (MO BIO Laboratories, Carlsbad, CA, USA)	No	V4	NexteraXT DNA Library Preparation Kit (Illumina)	Illumina Miseq	USEARCH v 1.8.1, QIIME, UCLUST method	Greengenes,
(Malone et al., 2017)	Australia	Retrospective	Tissue specimens	39	16s metagenomics	No	Mo Bio PowerBiofilm DNA isolation kit (Mo Bio Cat)	No	V4	Q5 Hot Start High-Fidelity protocol and Nextera XT Index Kit (Illumina)	Illimina Miseq	CLC genomics workbench version 8.5.1	SILVA,
(Suryaletha et al., 2018)	India	Retrospective	Swab	100	16s metagenomics	No	Wizard Genomic DNA Purification kit (Promega, Madison, Wisconsin)	No	V3	Phusion Hot Start DNA Polymerase (Biolabs), Nextera XT Index Kit (Illumina)	Miseq illumina	PyNAST, RDP classifier	Greengenes
(Park et al., 2019)	South Korea	Retrospective	Biopsy and skin swab	20	16s Metagenomics	No	RNeasy PowerMicrobiome kit (Qiagen, Hilden, Germany)	DNeasy PowerClean Pro clean-up kit (Qiagen),	V1-V3	Nextera XT index kit (Illumina)	Illumina Miseq	CLC genomic workbench	EzTaxon-e database
(Zou et al., 2020)	China	Prospective	Bone biopsy	28	16s metagenomics	No	DNA extraction kit (YiRui, ShenZhen, China)	No	V3-V4	PE250 sequencing protocol (Illumina)	Miseq illumina	MicroPITA software	Ribosome Database Project database
(Jnana et al., 2020)	India	Prospective	Swab	122	16s metagenomics	NA	phenol-chloroform protocol	NA	V2, V3, V4, V67, V8, and V9	Ion Xpress Barcode Adapters (Ion Torrent)	Ion Torrent	QIIME, MicroSEQ 16S Reference library v2013.1, IonReporter software (v5.2)	Greengenes v13.5; BacDive database
(Moon et al., 2021)	South Korea	Prospective	Bone and soft tissues	54	16s metagenomics	No	PureLink Genomic DNA Mini Kit (Invitrogen, Carls- bad, CA)	No	full length of 16S	Rapid Barcoding Sequencing Kit (SQK-RBK004; ONT)	Oxford Nanopore MinION	Metrichor/EPI2ME platform	NCBI 16S bacterial database
(Saeb et al., 2021)	Saudi Arabia	Retrospective	Swab	38	16s metagenomics	One hour incubation at 37°C with shaking, and TissueLyser (Qiagen)	Maxwell® 16 Cell DNA kits, Promega, Madison, WI, USA	No	V2-4-8 and V3-6, 7-9	16S Ion Metagenomics Kit ™ (Thermo Fisher Scientific, Waltham, MA)	Ion PGM (Thermo Fisher Scientific)	Ion Reporter Software	Greengenes, MicroSEQ ID 16S rRNA
(Kalan et al., 2021)	USA	Prospective	Levine’s swab	100	Shotgun metagenomics	NA	PureLink Genomic DNA Mini Kit (Invitrogen)	NEBNext Microbiome DNA Enrichment kit (New England Biolabs)	No target	NexteraXT Library Preparation Kit (Illumina)	HiSeq 4000	in-house K-mer based algorithm refined, CosmosID, SUPERFOCUS software,	Microbial database,
(Chen et al., 2021)	China	Retrospective	DFU tissue	8	Shotgun metagenomics	No	DNeasy Blood and Tissue Kit (Qiagen, 69504, Shenzhen, China)	No	No target	MGIEasy (MGIEasy universal DNA library prep kit)	BGISEQ platform	No	No
(Choi et al., 2021)	USA	Prospective	DFU biopsy	30	16s metagenomics	NA	NA	NA	NA	Ion Torrent platform	Ion Torrent platform	USearch7	GenBank database
(Radzieta et al., 2021)	Australia	Prospective	DFU biopsy	26	Shotgun metagenomics	TissueRuptor II homogoniser (Qiagen) and vortex for 10 s.	Zymo host zero microbial DNA kit (Zymo Research)	No	No target	Illumina Nextera DNA Flex Kit (Illumina)	HiSeq 2500	Humann2 pipeline,	ChocoPhlAn database (NCBI)
Dunyach-Remy et al., 2021	France	Prospective	deep tissue biopsy	24	16S metagenomics	proteinase K at 56 °C for 3 h + MagNA Lyser (60s)	EZ1 DNA Tissue kit (Qiagen)	No	V3-V4 region	Illumina Nextera V2	Illumina Miseq	Uclust v1.2.22q, V2.2 method of RDP	Greengenes version 13-8
(Mudrik-Zohar et al., 2022)	Israel	Prospective	Biopsy	31	16s metagenomics and shotgun metagenomic	No	DNeasy PowerBiofilm Kit (Qiagen)	NEBNext Microbiome DNA Enrichment Kit (New-England Biolabs, USA)	V4	Nextera XT Index Kit (Illumina)	Illumina MiniSeq, Illumina NextSeq 500	QIIME2	SILVA
(Yang et al., 2022)	Taiwan	Prospective	Tissue sample	1	Shotgun metagenomics	Grind and vortex for 30 minutes at 3000 rpm with 1 g of 0.5 mm glass beads.	DNeasy Blood and Tissue Kit (Qiagen)	End-repaired adapter and polymerase chain reaction amplification	No target	MGIEasy FS DNA Library Prep Kit (MGI)	DNBSeq-G50 platform	BWA	NCBI microbial reference genomes (RefSeq)
(Johani et al., 2019)	Australia	Prospective	Bone biopsy	20	16s metagenomics	No	DNeasy PowerBiofilm Kit (Qiagen, Hilden, Germany)	No	V3-V4	Nextera XT 384 index kit (Illumina)	Illumina Miseq	UCLUST	SILVA version 128
				3628

## Sheet: Supplemetary table 2
Reference	Sample type	Total samples	mNGS procedure	Database	Prognosis	Speices
(Zou et al., 2020)	Bone biopsy	28	16s metagenomics	Ribosome Database Project database	DFO	Prevotella denticola, Klebsiella pneumoniae, Veillonella parvula. Prevotella intermedia, Thielavia terrestris, Yersinia enterocolitica, Prevotella jejuni, Prevotella fusca, Bacteroides fragilis, Proteus vulgaris.
(Kalan et al., 2021)	Levine’s swab	100	Shotgun metagenomics	NCBI Microbial database,	DFU	Staphylococcus aureus, Staphylococcus pettenkoferi, Staphylococcus epidermidis, Staphylococcus simulans, Staphylococcus lugdunensis. Corynebacterium striatum, Corynebacterium jeikeium, Corynebacterium amycolatum, Corynebacterium pseudogenitalium, Corynebacterium tuberculostearicum, Corynebacterium resistens, Pseudomonas aeruginosa, Pseudomonas alcaliphila, Pseudomonas aeruginosa, Streptococcus ag…
(Gardiner et al., 2017)	Swab	8	16s metagenomics	Greengenes,	CDU	Neisseria subflava, Lactobacillus iners, Clostridium hiranonis, Corynebacterium kroppenstedtii
(Malone et al., 2017)	Tissue specimens	39	16s metagenomics	SILVA,	DFU	Staphylococcus aureusa, Staphylococcus pettenkoferia, Corneybacterium striatum, Acinetobacter baumannii, Streptococcus agalactiae, Blastocatella fastidiosa, Pseudomonas aeruginosa
(Chen et al., 2021)	DFU tissue	8	Shotgun metagenomics	In house microbial database	DFU	Streptococcus anginosus, Prevotella timonensis, Prevotella disiens, Prevotella buccalis, Prevotella bergensis, Prevotella melaninogenica, Anaerococcus lactolyticus, Anaerococcus vaginalis, Peptoniphilus coxii, Peptoniphilus lacrimalis, Peptoniphilus harei Peptoniphilus urinimassiliensis, Finegoldia magna, Dialister micraerophilus, Porphyromonas bennonis, Campylobacter ureolyticus, Lachnoanaerobac…
(Mudrik-Zohar et al., 2022)	Biopsy	31	16s metagenomics and shotgun metagenomic	SILVA	DFU	Bacteroides caccae, Bacteroides thetaiotaomicron, Bifidobacterium longum, Campylobacter ureolyticus, Clostridium bolteae, Dialister pneumosintes, Eggerthella lenta, Eikenella corrodens, Flavonifractor plautii, Fusobacterium nucleatum, Intestinimonas butyriciproducens, Lactobacillus rhamnosus, Mobiluncus curtisii, Moraxella osloensis, Ornithobacterium inotracheale, Parabacteroides distasonis, Prev…
(Wolcott et al., 2016)	NA	2.963	16s metagenomics	16s Classified sequences database	DU, DFU, LVU	Staphylococcus aureus, Staphylococcus epidermidis, Pseudomonas aeruginosa, Stenotrophomonas maltophilia, Enterococcus faecalis, Corynebacterium striatum, Staphylococcus haemolyticus, Propionibacterium acnes, Corynebacterium tuberculostearicum, Anaerococcus vaginalis, Staphylococcus lugdunensis, Delftia acidovorans, Streptococcus agalactiae, Acinetobacter baumannii, Proteus mirabilis, Streptococcu…
(Yang et al., 2022)	Tissue sample	1	Shotgun metagenomics	NCBI microbial reference genomes	DFU	Pseudomonas aeruginosa, Candida tropicalis, EBV, Staphylococcus epidermidis,
(Wolcott et al., 2009)	Ulcer debris	40	16s metagenomics	NCBI 16S bacterial database	LVU	Staphylococcus aureus, Finegoldia magna, Serratia marcescens, Peptoniphilus harei, Escherichia coli, Anaerococcus prevotii, Pseudomonas aeruginosa, Propionibacterium acnes, Staphylococcus auricularis, Prevotella bryantii, Anaerococcus vaginalis, Staphylococcus haemolyticus, Staphylococcus capitis, Streptococcus agalactiae, Porphyromonas somerae, Prevotella marshii, S Actinomyces europaeu	Candida albicans, Candida glabrata and Aspergillus spp
(Choi et al., 2021)	DFU biopsy	30	16s metagenomics	NCBI 16S bacterial database	DFU	Finegoldia magna, Staphylococcus aureus, Anaerococcus vaginalis, Anaerococcus obsiensis, Peptoniphilus harei, Anaerococcus lactolyticus, Parvimonas micra, Enterococcus faecalis, Streptococcus agalactiae, Streptococcus mitis, Streptococcus oralis, Anaerococcus hydrogenalis, Gemella spp, Streptococcus anginosis, Staphylococcus intermedius, Lactobacillus gasseri, Corynebacterium striatum, Lactobacil…
(Radzieta et al., 2021)	Tissue biopsy	26	Shotgun metagenomics	ChocoPhlAn database (NCBI)	DFU	Actinobaculum massiliense, Actinobaculum schaalii, Actinomyces europaeus, Actinomyces neuii, Actinomyces odontolyticus, Actinomyces turicensis, Arcanobacterium haemolyticum, Varibaculum cambriense, Brevibacterium massiliense, Corynebacterium accolens, Corynebacterium amycolatum, Corynebacterium aurimucosum, Corynebacterium jeikeium, Corynebacterium pseudogenitalium, Corynebacterium resistens, Cor…
(Johani et al., 2019)	Bone biopsy	20	16s metagenomics	SILVA	DFI	Actinomyces europaeus, Corynebacterium stationis, Propionibacterium acnes, Bacteroides fragilis, Prevotella melaninogenica, Staphylococcus aureus, Staphylococcus epidermidis, Lactobacillus iners, Streptococcus anginosus, Streptococcus infantis, Peptostreptococcus anaerobius, Faecalibacterium prausnitzii, Veillonella dispar, Bulleidia moorei, Campylobacter ureolyticus, Morganella morganii, Serrati…

## Sheet: Supplemetary table 3
Wound microbiome	Soft tissue and skin microbiome	Urinary microbiome	Gut microbiome	Environmental microbiome
Achromobacter	Veillonella	Actinobaculum	Akkermansia	Abiotrophia
Acidovorax	Streptococcus	Aerococcus	Bacteroides	Acetanaerobacterium
Acinetobacter	Stenotrophomonas	Allisonella	Bifidobacterium	Acetoanaerobium
Aclanivorax	Staphylococcus	Anaerococcus	Butyrivibrio	Acidaminococcus
Actinobaculum	Sphingomonas	Campylobacter	Christensenella	Acidovorax
Actinomyces	Serratia	Coprococcus	Clostridium	Acinetobacter
Aerococcus	Rhotia	Corynebacterium	Coprococcus	Actinobaculum
Aeromonas	Pseudomonas	Dialister	Desulfovibrio	Actinomadura
Alcaligenes	Propionibacterium	Eggerthella	Enterococcus	Actinomyces
Alistipes	Prevotella	Enterobacter sp	Escherichia	Adlercreutzia
Alloprevotella	Porphyromonas	Eubacterium	Eubacterium	Aeromonas
Alterileibacterium	Peptostreptococcus	Facklamia	Faecalibacterium	Aestuariispira
Anaerococcus	Peptoniphilus	Faecalibacterium	Lactobacillus	Aggregatibacter
Arcanobacterium	Paracoccus	Finegoldia	Methanobrevibacter	Akkermansia
Arthrobacter	Neisseria	Fusobacterium	Peptostreptococcus	Algoriphagus
Atopobium	Micrococcus	Gardnerella	Prevotella	Alistipes
Bacillus	Methylobacterium	Gemella	Roseburia	Alkaliphilus
Bacteroides	Lawsonella	Haemophilus	Ruminococcus	Alkalitalea
Balneimonas	Kocuria	Jonquetella	Shigella	Allisonella
Bifidobacterium	Jeotgalicoccus	Lactobacillus	Sphingobacterium	Allobaculum
Blastocatella	Janibacter	Megasphaera	Succinatimonas	Alloprevotella
Bradyrhizobium	Haemophilus	Methylophilus	Xylanibacter	Altererythrobacter
Brevibacterium	Gammaproteobacteria	Methylotenera		Anaerobacter
Brevundimonas	Finegoldia	Murdoshiella		Anaerobacterium
Bulleidia	Enhydrobacter	Neisseria		Anaerobiospirillum
Burkholderia	Dermabacter	Pelobacter		Anaerococcus
Campylobacter	Delftia	Peptoniphilus		Anaerofilum
Candidatus Amoebinatus	Corynebacterium	Peptostreptococcus		Anaerofustis
Candidatus Flomobacter	Brevibacterium	Porphyromonas		Anaeroglobus
Candidatus solibacter	Bifidobacterium	Prevotella		Anaerophaga
Cetobacterium	Betaproteobacteria	Propionimicrobium		Anaeroplasma
Citrobacter	Bacteroidetes	Proteus		Anaerorhabdus
Clostridium	Anaerococcus	Streptococcus		Anaerostipes
Comamonas	Actinobaculum	Varibaculum		Anaerotruncus
Coprobacillus	Acinetobacter	Veillonella		Anaerovorax
Coprobacter		Wolinella		Anoxybacillus
Corynebacterium				Arachidicoccus
Criibacterium				Arcobacter
Deinococcus				Arenimonas
Delftia				Arthrobacter
Dermabacter				Asaccharobacter
Desulfococcus				Asteroleplasma
Desulfovibrio				Asticcacaulis
Devosia				Atopobium
Dialister				Azoarcus
Dietzia				Azospirillum
Dolosigranulum				Bacillus
Eggerthella				Bacteroides
Eggerthia				Barnesiella
Eikenella				Bifidobacterium
Enhydrobacter				Bilophila
Enterobacter				Blastococcus
Enterococcus				Blautia
Erysipelotrichaceae				Brevibacillus
Escherichia				Brevundimonas
Eubacterium				Brochothrix
Ezakiella				Burkholderia
Facklamia				Buttiauxella
Fastidiosipila				Butyricicoccus
Fenollaria				Butyricimonas
Filifactor				Butyrivibrio
Finegoldia				Campylobacter
Flavobacterium				Carnobacterium
Flavonifractor				Castellaniella
Fusobacterium				Catabacter
Gallicola				Catenibacterium
Gemella				Caulobacter
Gemmatimonas				Cellulosilyticum
Gordonibacter				Cellvibrio
Granulicatella				Cerasicoccus
Haemophilus				Cetobacterium
Hallella				Chiayiivirga
Halomonas				Chishuiella
Helcococcus				Chitinophaga
Ignatzschineria				Christensenella
Intestinimonas				Chryseobacterium
Jeotgalicoccus				Citrobacter
Kallipyga				Cloacibacillus
Klebsiella				Clostridium_III
Lachnoclostridium				Clostridium_IV
Lachnospiraceae				Clostridium_sensu_stricto
Lactobacillus				Clostridium_XI
Lagierella				Clostridium_XlVa
Levyella				Clostridium_XlVb
Mageeibacillus				Clostridium_XVIII
Massilia				Collinsella
Massiliomicrobiota				Comamonas
Megamonas				Coprobacillus
Methylobacterium				Coprobacter
Methylopila				Coprococcus
Mobiluncus				Coraliomargarita
Mogibacterium				Coriobacterium
Moraxella				Corynebacterium
Morganella				Cronobacter
Moryella				Curvibacter
Murine				Defluviitalea
Mycoplasma				Delftia
Myroides				Desulfobaculum
Neisseria				Desulfobulbus
Neofamilia				Desulfomicrobium
Nocardioides				Desulfovibrio
Odoribacter				Devosia
Olegusella				Dialister
Oligella				Dietzia
Oribacterium				Dokdonella
Ornithobacterium				Dongia
Parabacteroides				Dorea
Paracoccus				Dyadobacter
Parvimonas				Dysgonomonas
Pasteurella				Eggerthella
Peptoanaerobacter				Eikenella
Peptococcus				Eisenbergiella
Peptoniphilus				Elusimicrobium
Peptostreptococcus				Emticicia
Petrimonas				Enhydrobacter
Phascolarctobacterium				Ensifer
Phenylobacterium				Enterobacter
Phocaeicola				Enterococcus
Photobacterium				Enterorhabdus
Porphyromonas				Escherichia
Prevotella				Ethanoligenens
Propionibacterium				Eubacterium
Propionimicrobium				Exiguobacterium
Proteus				Ezakiella
Providencia				Faecalibacterium
Pseudomonas				Faecalicoccus
Rheinheimera				Faecalitalea
Rhodopseudomonas				Falsiporphyromonas
Riemerella				Fibrobacter
Roseburia				Fictibacillus
Rubellimicrobium				Finegoldia
Rubrobacter				Flavisolibacter
Ruminococcus				Flavobacterium
Serratia				Flavonifractor
Shuttleworthia				Fontibacillus
Solobacterium				Fusicatenibacter
Sphingobacterium				Fusobacterium
Sphingobium				Gaiella
Sphingomonas				Gallicola
Spirosoma				Gardnerella
Sporobacter				Gemella
sporobacterium				Gemmatimonas
Staphylococcus				Gemmiger
Stenotrophomonas				Geobacillus
Streptococcus				Gordonibacter
Sutterella				Granulicatella
Tannerella				Haemophilus
Tepidimonas				Hafnia
Terrimonas				Haloferula
Tissierellia				Helicobacter
Trabulsiella				Hespellia
Urinacoccus				Holdemanella
Vagococcus				Holdemania
Varibaculum				Howardella
Veillonella				Hungatella
Wolbachia				Hydrogenoanaerobacterium
Xylella				Hydrogenophaga
				Imperialibacter
				Inhella
				Insolitispirillum
				Intestinibacter
				Intestinimonas
				Isobaculum
				Klebsiella
				Kluyvera
				Kofleria
				Kribbella
				Lachnospira
				Lacibacter
				Lacibacterium
				Lactobacillus
				Lactococcus
				Lactonifactor
				Lactovum
				Leclercia
				Leptotrichia
				Leuconostoc
				Limnobacter
				Luteibacter
				Luteimonas
				Luteolibacter
				Lysobacter
				Macellibacteroides
				Macrococcus
				Marinospirillum
				Massilia
				Megamonas
				Megasphaera
				Melissococcus
				Mesorhizobium
				Methanobrevibacter
				Methanosphaera
				Methylobacillus
				Methylobacterium
				Methylotenera
				Methyloversatilis
				Methylovorus
				Mitsuokella
				Mogibacterium
				Morganella
				Moryella
				Mucispirillum
				Murdochiella
				Murimonas
				Mycoplasma
				Negativicoccus
				Neisseria
				Novosphingobium
				Oceanobacillus
				Ochrobactrum
				Odoribacter
				Olsenella
				Opitutus
				Oribacterium
				Oscillibacter
				Oxalobacter
				Paenibacillus
				Pantoea
				Papillibacter
				Parabacteroides
				Paracoccus
				Paraeggerthella
				Paraprevotella
				Parasegetibacter
				Parasporobacterium
				Parasutterella
				Parvibacter
				Parvimonas
				Pediococcus
				Pedobacter
				Peptococcus
				Peptoniphilus
				Peptostreptococcus
				Peredibacter
				Phascolarctobacterium
				Phenylobacterium
				Phocaeicola
				Plesiomonas
				Pontibacter
				Porphyromonas
				Povalibacter
				Prevotella
				Propionispira
				Proteiniphilum
				Proteus
				Pseudobutyrivibrio
				Pseudocitrobacter
				Pseudoflavonifractor
				Pseudomonas
				Pseudoscardovia
				Pseudoxanthomonas
				Psychrobacter
				Pyramidobacter
				Ramlibacter
				Raoultella
				Rheinheimera
				Rhizobium
				Rhodanobacter
				Rhodobacter
				Rhodococcus
				Rhodocytophaga
				Robinsoniella
				Romboutsia
				Roseburia
				Rothia
				Ruminococcus
				Ruminococcus2
				Saccharofermentans
				Salinimicrobium
				Salmonella
				Sandaracinus
				Selenomonas
				Senegalimassilia
				Shannon
				Slackia
				Sneathia
				Solobacterium
				Sphingobium
				Sphingomonas
				Sphingopyxis
				Sporobacter
				Staphylococcus
				Stenotrophomonas
				Steroidobacter
				Streptococcus
				Streptomyces
				Subdoligranulum
				Succinatimonas
				Succinivibrio
				Sutterella
				Tepidimicrobium
				Terrimonas
				Terrisporobacter
				Thalassobaculum
				Thauera
				Thermoleophilum
				Thermomonas
				Thiobacillus
				Thiopseudomonas
				Tissierella
				Treponema
				Turicibacter
				Ureaplasma
				Vampirovibrio
				Veillonella
				Vibrio
				Victivallis
				Viridibacillus
				Vogesella
				Weissella
				Wohlfahrtiimonas
